# Supplementary material for: Identification and therapeutic investigation of biomarker genes underpinning hepatocellular carcinoma: an in silico study utilising molecular docking and dynamics simulation
Source: Front Bioinform. 2025 Sep 19;5:1567748. doi: 10.3389/fbinf.2025.1567748 (PMC12491263; doi:10.3389/fbinf.2025.1567748)
Supplement: Supplementary file 1 [file Table2.xlsx]

## Sheet: Supplementary Table S2 (miRNA)
miRNA	Gene (downregulated)	miRNA	Gene (upregulated)
hsa-miR-103a-2-5p	ESR1	hsa-miR-494-3p	NEK2
hsa-miR-302b-3p	ESR1	hsa-miR-30b-3p	NEK2
hsa-miR-4752	ESR1	hsa-miR-370-5p	NEK2
hsa-miR-552-3p	ESR1	hsa-miR-6785-5p	NEK2
hsa-miR-4487	ESR1	hsa-miR-1273h-5p	NEK2
hsa-miR-885-3p	ESR1	hsa-miR-3689a-3p	NEK2
hsa-miR-18a-5p	ESR1	hsa-miR-6884-5p	NEK2
hsa-miR-20a-5p	ESR1	hsa-miR-6778-5p	NEK2
hsa-miR-22-3p	ESR1	hsa-miR-3689b-3p	NEK2
hsa-miR-93-5p	ESR1	hsa-miR-622	NEK2
hsa-miR-107	ESR1	hsa-miR-3613-3p	NEK2
hsa-miR-181a-5p	ESR1	hsa-miR-6780a-5p	NEK2
hsa-miR-222-3p	ESR1	hsa-miR-200b-3p	CDK1
hsa-miR-299-5p	ESR1	hsa-miR-147a	CDK1
hsa-miR-376c-5p	ESR1	hsa-miR-204-5p	CDK1
hsa-miR-372-3p	ESR1	hsa-miR-330-3p	CDK1
hsa-miR-373-3p	ESR1	hsa-miR-429	CDK1
hsa-miR-381-3p	ESR1	hsa-miR-548q	CDK1
hsa-miR-520f-3p	ESR1	hsa-miR-211-5p	CDK1
hsa-miR-520c-3p	ESR1	hsa-miR-143-5p	CDK1
hsa-miR-582-3p	ESR1	hsa-miR-335-3p	CDK1
hsa-miR-656-5p	ESR1	hsa-miR-4269	CDK1
hsa-miR-454-3p	ESR1	hsa-miR-4738-3p	CDK1
hsa-miR-302e	ESR1	hsa-miR-5580-3p	CDK1
hsa-miR-1827	ESR1	hsa-miR-4510	CDK1
hsa-miR-1915-3p	ESR1	hsa-miR-6817-5p	CDK1
hsa-miR-3163	ESR1	hsa-miR-6868-3p	SULT1C2
hsa-miR-3184-3p	ESR1	hsa-miR-4463	SULT1C2
hsa-miR-500b-3p	ESR1	hsa-miR-6809-3p	SULT1C2
hsa-miR-3652	ESR1	hsa-miR-6754-5p	SULT1C2
hsa-miR-4465	ESR1	hsa-miR-4441	SULT1C2
hsa-miR-4795-5p	ESR1	hsa-miR-4499	SULT1C2
hsa-miR-6499-3p	ESR1	hsa-miR-6504-5p	SULT1C2
hsa-miR-6728-3p	ESR1	hsa-miR-7703	SULT1C2
hsa-miR-6733-3p	ESR1	hsa-miR-4259	SULT1C2
hsa-miR-6744-5p	ESR1	hsa-miR-4425	SULT1C2
hsa-miR-6837-5p	ESR1	hsa-let-7b-5p	RRM2
hsa-miR-148a-3p	ESR1	hsa-let-7d-5p	RRM2
hsa-miR-181b-5p	ESR1	hsa-let-7c-5p	RRM2
hsa-miR-215-3p	ESR1	hsa-let-7i-5p	RRM2
hsa-miR-221-3p	ESR1	hsa-let-7e-5p	RRM2
hsa-miR-224-5p	ESR1	hsa-miR-561-3p	RRM2
hsa-miR-130a-3p	ESR1	hsa-miR-6718-5p	RRM2
hsa-miR-135a-3p	ESR1	hsa-miR-4700-3p	RRM2
hsa-miR-152-3p	ESR1	hsa-miR-424-5p	ANLN
hsa-miR-130b-3p	ESR1	hsa-miR-497-5p	ANLN
hsa-miR-20b-5p	ESR1	hsa-miR-342-3p	ANLN
hsa-miR-520a-3p	ESR1	hsa-miR-8077	ANLN
hsa-miR-517-5p	ESR1	hsa-miR-6500-3p	ANLN
hsa-miR-2276-3p	ESR1	hsa-miR-6791-3p	ANLN
hsa-miR-548v	ESR1	hsa-miR-3689d	ANLN
hsa-miR-3936	ESR1
hsa-miR-4774-5p	ESR1
hsa-miR-18a-3p	ESR1
hsa-miR-106a-5p	ESR1
hsa-miR-302c-3p	ESR1
hsa-miR-520d-5p	ESR1
hsa-miR-1227-3p	ESR1
hsa-miR-222-3p	LIFR
hsa-miR-3163	LIFR
hsa-miR-6733-3p	LIFR
hsa-miR-3936	LIFR
hsa-miR-4492	LIFR
hsa-miR-4306	LIFR
hsa-miR-4533	LIFR
hsa-miR-5001-5p	LIFR
hsa-miR-101-3p	LIFR
hsa-miR-106a-3p	LIFR
hsa-miR-214-3p	LIFR
hsa-miR-27b-5p	LIFR
hsa-miR-125a-5p	LIFR
hsa-miR-185-5p	LIFR
hsa-miR-302c-5p	LIFR
hsa-miR-551b-5p	LIFR
hsa-miR-891b	LIFR
hsa-miR-760	LIFR
hsa-miR-1225-3p	LIFR
hsa-miR-3619-5p	LIFR
hsa-miR-3620-5p	LIFR
hsa-miR-4469	LIFR
hsa-miR-4685-3p	LIFR
hsa-miR-4705	LIFR
hsa-miR-4713-3p	LIFR
hsa-miR-5100	LIFR
hsa-miR-6505-5p	LIFR
hsa-miR-6875-3p	LIFR
hsa-miR-7159-5p	LIFR
hsa-miR-125b-5p	LIFR
hsa-miR-216b-3p	LIFR
hsa-miR-4307	LIFR
hsa-miR-3680-5p	LIFR
hsa-miR-6088	LIFR
hsa-miR-6834-5p	LIFR
hsa-miR-8068	LIFR
hsa-miR-6835-3p	CXCL12
hsa-miR-520a-3p	CXCL12
hsa-miR-302c-3p	CXCL12
hsa-miR-3690	CXCL12
hsa-miR-133a-3p	CXCL12
hsa-miR-377-5p	CXCL12
hsa-miR-502-5p	CXCL12
hsa-miR-576-3p	CXCL12
hsa-miR-623	CXCL12
hsa-miR-765	CXCL12
hsa-miR-1275	CXCL12
hsa-miR-3173-5p	CXCL12
hsa-miR-3192-5p	CXCL12
hsa-miR-3682-3p	CXCL12
hsa-miR-4534	CXCL12
hsa-miR-6132	CXCL12
hsa-miR-6836-5p	CXCL12
hsa-miR-6840-3p	CXCL12
hsa-miR-31-5p	CXCL12
hsa-miR-580-3p	CXCL12
hsa-miR-619-5p	CXCL12
hsa-miR-629-3p	CXCL12
hsa-miR-648	CXCL12
hsa-miR-1909-3p	CXCL12
hsa-miR-6775-3p	CXCL12
hsa-miR-6836-3p	CXCL12
hsa-miR-6873-5p	CXCL12
hsa-miR-302a-3p	CXCL12
hsa-miR-1255a	CXCL12
hsa-miR-1915-5p	CXCL12
hsa-miR-4267	CXCL12
hsa-miR-3677-5p	CXCL12
hsa-miR-4515	CXCL12
hsa-miR-7156-5p	CXCL12
hsa-miR-617	CXCL12
hsa-miR-5190	CXCL12
hsa-miR-299-5p	ADRA1A
hsa-miR-3163	ADRA1A
hsa-miR-181b-5p	ADRA1A
hsa-miR-129-5p	ADRA1A
hsa-miR-211-5p	ADRA1A
hsa-miR-6832-3p	ADRA1A
hsa-miR-4267	ADRA1A
hsa-miR-4286	ADRA1A
hsa-miR-433-3p	ADRA1A
hsa-miR-216a-3p	ADRA1A
hsa-miR-1304-3p	ADRA1A
hsa-miR-1250-3p	ADRA1A
hsa-miR-3074-5p	ADRA1A
hsa-miR-4254	ADRA1A
hsa-miR-4664-5p	ADRA1A
hsa-miR-4738-3p	ADRA1A
hsa-miR-6781-3p	ADRA1A
hsa-miR-27a-3p	ADRA1A
hsa-miR-425-3p	ADRA1A
hsa-miR-448	ADRA1A
hsa-miR-519e-5p	ADRA1A
hsa-miR-4722-3p	ADRA1A
hsa-miR-4768-5p	ADRA1A
hsa-miR-130b-5p	ADRA1A
hsa-miR-571	ADRA1A
hsa-miR-3148	ADRA1A
hsa-miR-4306	ADRA1A
hsa-miR-4498	ADRA1A
hsa-miR-4699-3p	ADRA1A
hsa-miR-4780	ADRA1A
hsa-miR-6868-3p	ADRA1A
hsa-miR-7110-3p	ADRA1A
hsa-miR-1910-3p	IGF2
hsa-miR-1275	IGF2
hsa-miR-4534	IGF2
hsa-miR-647	IGF2
hsa-miR-664b-3p	IGF2
hsa-miR-192-3p	IGF2
hsa-miR-210-3p	IGF2
hsa-miR-211-3p	IGF2
hsa-miR-219a-1-3p	IGF2
hsa-miR-23b-5p	IGF2
hsa-miR-141-3p	IGF2
hsa-miR-378a-5p	IGF2
hsa-miR-342-5p	IGF2
hsa-miR-663a	IGF2
hsa-miR-660-3p	IGF2
hsa-miR-744-5p	IGF2
hsa-miR-937-5p	IGF2
hsa-miR-3150a-3p	IGF2
hsa-miR-5010-3p	IGF2
hsa-miR-6796-5p	IGF2
hsa-miR-6810-5p	IGF2
hsa-miR-6887-3p	IGF2
hsa-miR-599	IGF2
hsa-miR-2276-5p	IGF2
hsa-miR-3175	IGF2
hsa-miR-6737-5p	IGF2
hsa-miR-6756-5p	IGF2
hsa-miR-4447	IGF2
hsa-miR-6721-5p	IGF2
hsa-miR-6787-5p	IGF2
