# Supplementary material for: Identification and therapeutic investigation of biomarker genes underpinning hepatocellular carcinoma: an in silico study utilising molecular docking and dynamics simulation
Source: Front Bioinform. 2025 Sep 19;5:1567748. doi: 10.3389/fbinf.2025.1567748 (PMC12491263; doi:10.3389/fbinf.2025.1567748)
Supplement: Supplementary file 2 [file Table3.xlsx]

## Sheet: Supplemenytary Table S3 (TF)
Gene (downregulated)	TF	Gene (upregulated)	TF
ESR1	ZNF518B	NEK2	ZNF180
ESR1	ZNF181	NEK2	POU3F1
ESR1	ZEB1	NEK2	DLX2
ESR1	HIVEP3	NEK2	BSX
ESR1	ZFP37	NEK2	DMTF1
ESR1	KMT2C	NEK2	HOXB13
ESR1	FOXM1	NEK2	ZNF83
ESR1	NKX2-6	NEK2	ZNF529
ESR1	FOXP4	NEK2	GBX1
ESR1	ZNF266	NEK2	NKX2-2
ESR1	HSFX1	NEK2	TCF12
ESR1	FOXS1	NEK2	HOXD11
ESR1	ZNF512B	NEK2	GBX2
ESR1	ZFP14	NEK2	ZNF594
ESR1	FOXP2	NEK2	POU3F4
ESR1	INSM1	NEK2	ZNF41
ESR1	DBP	NEK2	HIVEP1
ESR1	SMARCA1	NEK2	KAT6B
ESR1	IRX5	NEK2	DNAJC1
ESR1	ZSCAN16	NEK2	ZNF35
ESR1	ZNF121	NEK2	TPRX1
ESR1	HOXA2	NEK2	MSX2
ESR1	EDF1	CDK1	FIZ1
ESR1	HOXC9	CDK1	ZNF506
ESR1	RBAK	CDK1	ZNF229
ESR1	NEUROD4	CDK1	RXRA
ESR1	ZNF774	CDK1	BAZ2B
ESR1	HOXC4	CDK1	NR2F1
ESR1	FOXI1	CDK1	TBX6
ESR1	LBX2	CDK1	NUFIP1
ESR1	JRKL	CDK1	ZKSCAN4
ESR1	ZFP41	CDK1	IRF2
ESR1	ARNTL2	CDK1	FOXP3
ESR1	ZSCAN18	CDK1	IRF6
ESR1	VEZF1	CDK1	MSX2
ESR1	AR	CDK1	ZNF562
ESR1	GLI1	CDK1	ZNF778
ESR1	ZIK1	CDK1	KLF11
ESR1	POU6F2	CDK1	PAX1
ESR1	CDX4	CDK1	ZNF140
ESR1	RARB	CDK1	HIVEP3
ESR1	HESX1	CDK1	ZBTB7C
ESR1	NKX6-1	CDK1	ZNF831
ESR1	IRF2	CDK1	ZSCAN21
ESR1	CDX2	CDK1	FOXN2
ESR1	ZHX3	CDK1	HOXA1
ESR1	ZNF471	CDK1	EGR4
ESR1	SP5	CDK1	CIZ1
ESR1	GSC	CDK1	FOXS1
ESR1	SOX15	CDK1	ZNF391
ESR1	ZNF398	CDK1	ZNF669
ESR1	IRF1	CDK1	ZNF154
ESR1	SP9	CDK1	FOXP2
ESR1	ZNF687	CDK1	ZKSCAN3
ESR1	ZNF891	CDK1	ZNF600
ESR1	OLIG1	CDK1	JUNB
ESR1	NR5A2	CDK1	FOXO3
ESR1	PLAGL2	CDK1	DLX4
ESR1	KLF13	CDK1	HOXD10
ESR1	MNT	CDK1	JUN
ESR1	ZBTB14	CDK1	DLX3
ESR1	ZNF581	CDK1	ZNF560
ESR1	ZNF181	CDK1	MSX1
ESR1	ZNF354C	CDK1	HOXC9
ESR1	MAFK	CDK1	POU4F1
ESR1	ZNF140	CDK1	ZNF774
ESR1	TFAP2B	CDK1	FOXD4
ESR1	SP140	CDK1	NR1I2
ESR1	ZNF391	CDK1	GATA4
ESR1	HOXD10	CDK1	FOXD4L1
ESR1	SNAI1	CDK1	ZKSCAN8
ESR1	PBX3	CDK1	SCRT2
ESR1	RBAK	CDK1	HOXB9
ESR1	FOXI1	CDK1	FOXK1
ESR1	FOXK1	CDK1	NHLH1
ESR1	TCFL5	CDK1	SP8
ESR1	CASZ1	CDK1	POU6F2
ESR1	SNAI3	CDK1	MKRN3
ESR1	SMAD6	CDK1	FOXF1
ESR1	FOXF1	CDK1	IRF2
ESR1	HMX2	CDK1	TFAM
ESR1	MESP1	CDK1	ZNF547
ESR1	IRF2	CDK1	ZNF829
ESR1	SOX4	CDK1	FOXF2
ESR1	ZNF597	CDK1	TSHZ3
ESR1	FOXF2	CDK1	ZNF816
ESR1	ZNF816	CDK1	KLF15
ESR1	PBX2	CDK1	ZNF616
ESR1	IRF1	CDK1	ZNF76
ESR1	SOX17	CDK1	ZNF618
ESR1	SOX7	CDK1	ZNF516
ESR1	BHLHA15	CDK1	ZNF710
ESR1	ZNF846	CDK1	NKX2-3
ESR1	TCF3	CDK1	LBX1
ESR1	ZNF280B	CDK1	ZNF101
ESR1	ZNF677	CDK1	ZNF598
ESR1	ZNF619	CDK1	OVOL3
ESR1	ZNF211	CDK1	FOXO1
ESR1	NCOR2	SULT1C2	ZNF347
ESR1	SP7	SULT1C2	ZNF394
ESR1	FOXR1	SULT1C2	RAG1
ESR1	ZNF626	SULT1C2	ZBTB22
ESR1	SALL4	SULT1C2	TCF23
ESR1	PLAGL1	SULT1C2	ZSCAN20
ESR1	TCF3	SULT1C2	EGR2
ESR1	ZNF280B	RRM2	IRF2
ESR1	SP4	RRM2	ZNF730
ESR1	ZNF677	RRM2	TGIF2LX
ESR1	NR6A1	RRM2	IKZF4
ESR1	NCOR2	RRM2	ZBTB8A
ESR1	SP7	RRM2	CIZ1
ESR1	FOXR1	RRM2	OSR2
ESR1	ZNF626	RRM2	ZBTB7A
LIFR	OSR2	RRM2	ZNF669
LIFR	HOXB13	RRM2	ZNF154
LIFR	GLIS3	RRM2	ZKSCAN3
LIFR	ZNF83	RRM2	ZFP57
LIFR	TFEC	RRM2	RELA
LIFR	ZNF37A	RRM2	NR5A1
LIFR	MAX	RRM2	CHAMP1
LIFR	ZNF594	RRM2	ZNF33A
LIFR	MLX	RRM2	ZBTB17
LIFR	NR2F6	RRM2	ZNF560
LIFR	HES7	RRM2	HEY1
LIFR	BHLHE23	RRM2	ZNF791
LIFR	TBX2	RRM2	PRDM5
LIFR	KLF4	RRM2	FOXI1
LIFR	ZNF837	RRM2	ZFP3
LIFR	ZNF460	RRM2	ZNF19
LIFR	ZNF180	RRM2	SP8
LIFR	SPIB	RRM2	GLI3
LIFR	ZNF337	RRM2	SOX2
LIFR	ZFP69	RRM2	ZNF148
LIFR	ZEB2	RRM2	CASZ1
LIFR	DNAJC2	RRM2	MKRN3
LIFR	ZNF319	RRM2	ZSCAN9
LIFR	NR2F6	RRM2	IRF2
LIFR	KAT6B	RRM2	ZNF346
LIFR	SOX21	RRM2	ZXDB
LIFR	ZNF91	RRM2	ZNF219
LIFR	ZNF549	RRM2	TSHZ3
LIFR	IRX3	RRM2	KLF12
LIFR	IRX1	RRM2	KLF15
CXCL12	ZFPM2	RRM2	IRF1
CXCL12	MYBL1	RRM2	SOX17
CXCL12	MAFK	RRM2	ZBTB49
CXCL12	NFKB1	RRM2	MNT
CXCL12	ZBTB7C	ANLN	ZFPM2
CXCL12	EGR4	ANLN	KLF11
CXCL12	ETV1	ANLN	MYBL1
CXCL12	ZNF442	ANLN	SATB2
CXCL12	ZNF783	ANLN	ZBTB7C
CXCL12	STAT3	ANLN	ZNF442
CXCL12	ZNF391	ANLN	ELF3
CXCL12	ZNF610	ANLN	GZF1
CXCL12	ZKSCAN3	ANLN	NFATC1
CXCL12	MAFF	ANLN	KLF17
CXCL12	ZFP57	ANLN	STAT3
CXCL12	ZNF644	ANLN	ZNF669
CXCL12	ZNF614	ANLN	NFAT5
CXCL12	FLI1	ANLN	ZNF610
CXCL12	NR1I2	ANLN	ZNF304
CXCL12	ZFP3	ANLN	RELA
CXCL12	NHLH1	ANLN	ZNF746
CXCL12	SP8	ANLN	IRX5
CXCL12	SMAD6	ANLN	ZNF560
CXCL12	MKRN3	ANLN	ZNF627
CXCL12	ZSCAN9	ANLN	SREBF1
CXCL12	IRF2	ANLN	HOXC4
CXCL12	HIC2	ANLN	MLXIPL
CXCL12	ZNF787	ANLN	STAT4
CXCL12	ZSCAN5B	ANLN	ZNF114
CXCL12	ZNF517	ANLN	SP8
CXCL12	KLF15	ANLN	ZNF749
CXCL12	ZNF616	ANLN	NR1H2
CXCL12	ZNF710	ANLN	CDX4
CXCL12	ZNF23	ANLN	ZSCAN9
CXCL12	ZNF793	ANLN	HESX1
CXCL12	ZNF101	ANLN	HMX2
ADRA1A	STAT6	ANLN	ZFP30
ADRA1A	FIZ1	ANLN	CDX2
ADRA1A	ZNF229	ANLN	ZNF517
ADRA1A	ZNF799	ANLN	ZNF275
ADRA1A	PATZ1	ANLN	OLIG2
ADRA1A	TFAP2A	ANLN	GRHL1
ADRA1A	ZSCAN29	ANLN	INSM2
ADRA1A	ZKSCAN4	ANLN	ZBTB49
ADRA1A	FOXP3
ADRA1A	ZNF335
ADRA1A	IRF6
IGF2	PLAGL1
IGF2	ZNF646
IGF2	KLF6
IGF2	EHF
IGF2	SP4
IGF2	POU6F2
IGF2	ZNF676
IGF2	SP7
IGF2	ZNF75A
IGF2	SOX18
IGF2	ZNF280C
IGF2	ZNF140
IGF2	ZBTB7C
IGF2	ZNF283
IGF2	ELF3
IGF2	CIZ1
IGF2	ZNF425
IGF2	CLOCK
IGF2	OSR2
IGF2	ZBTB7A
IGF2	ZNF610
IGF2	ZNF304
IGF2	ZNF644
IGF2	ZNF490
IGF2	RAD51
IGF2	HEY1
IGF2	EN1
IGF2	BCL6
IGF2	ZNF627
IGF2	NR1I2
IGF2	ZFP3
IGF2	ZBTB7B
IGF2	MTF1
IGF2	SP8
IGF2	POU6F2
IGF2	ZNF148
IGF2	TAL2
IGF2	ZSCAN9
IGF2	ZNF829
IGF2	ZNF213
IGF2	ZNF705A
IGF2	TSHZ3
IGF2	KLF12
IGF2	KLF15
IGF2	ZBTB49
IGF2	SRY
IGF2	ZNF181
IGF2	ZNF513
IGF2	ZEB1
IGF2	HIVEP3
IGF2	ZFP37
IGF2	ZNF584
IGF2	FARSA
IGF2	ZNF512B
IGF2	ZNF483
IGF2	NEUROG3
IGF2	ZNF551
IGF2	ZBTB12
IGF2	NFIB
IGF2	TGIF1
IGF2	ZNF451
IGF2	CHAMP1
IGF2	ZNF320
IGF2	TRMT1
IGF2	MIER3
IGF2	NEUROD6
IGF2	ZSCAN18
IGF2	ZNF44
IGF2	ZNF771
IGF2	ZNF701
IGF2	SNAI3
IGF2	ZNF682
IGF2	ZNF300
IGF2	TFAM
IGF2	USF1
IGF2	ZNF681
IGF2	ZIC3
IGF2	ZNF317
IGF2	ZNF383
IGF2	ZNF76
IGF2	GABPA
IGF2	ZNF22
IGF2	OLIG1
IGF2	ZNF358
IGF2	CERS2
IGF2	ZNF92
IGF2	TCF4
IGF2	ZNF254
IGF2	HOXA4
IGF2	RARA
IGF2	TGIF1
IGF2	ZNF671
IGF2	HAND2
IGF2	INSM1
IGF2	ZNF100
IGF2	ZNF43
IGF2	MLXIP
IGF2	ZSCAN16
IGF2	PITX1
IGF2	ZNF121
IGF2	HOXC8
IGF2	HEY2
IGF2	KLF3
IGF2	ZNF208
IGF2	HOXC4
IGF2	NR1I2
IGF2	THRB
IGF2	ZNF589
IGF2	ZBTB44
IGF2	ARNT
IGF2	BARX1
IGF2	ZIK1
IGF2	POU6F2
IGF2	HOXA6
IGF2	ZNF729
IGF2	SNAI3
IGF2	ZNF682
IGF2	RARB
IGF2	HESX1
IGF2	HOXB5
IGF2	PROP1
IGF2	MAFG
IGF2	ZNF471
IGF2	ATMIN
IGF2	MYC
IGF2	GLI2
IGF2	ZBTB8B
IGF2	HOXA11
IGF2	HOXA7
IGF2	ISL2
IGF2	NR1D1
IGF2	ZNF532
IGF2	ZNF22
IGF2	HES5
IGF2	PHOX2B
IGF2	ZNF846
