# Supplementary material for: Identification and therapeutic investigation of biomarker genes underpinning hepatocellular carcinoma: an in silico study utilising molecular docking and dynamics simulation
Source: Front Bioinform. 2025 Sep 19;5:1567748. doi: 10.3389/fbinf.2025.1567748 (PMC12491263; doi:10.3389/fbinf.2025.1567748)
Supplement: Supplementary file 3 [file Table1.xlsx]

## Sheet: Supplementary Table S1 (GO)
Category	GO Terms	Genes (Downregulated)	Category	GO Terms	Genes (upregulated)
BP	xenobiotic metabolic process	CYP26A1, CYP2A7, CYP2A6, CYP2B6, NAT2, SLC22A1, CYP1A2, SLCO1B3, GLYAT	BP	positive regulation of mitochondrial ATP synthesis coupled electron transport	CCNB1, CDK1
BP	epoxygenase P450 pathway	CYP2A7, CYP2A6, CYP2B6, CYP1A2, CYP4A22, CYP4A11	BP	cell division	ASPM, CCNB1, CDK1, NEK2
BP	omega-hydroxylase P450 pathway	CYP1A2, CYP4A22, CYP4A11	BP	mitotic cell cycle	ASPM, PBK, NEK2
BP	androgen metabolic process	SRD5A2, AKR1D1, ESR1	BP	regulation of attachment of spindle microtubules to kinetochore	NEK2, ECT2
BP	xenobiotic catabolic process	CYP2A6, CYP2B6, CYP1A2	BP	phosphorylation	PBK, CDK1, NEK2, CDKN3
BP	complement activation	FCN3, C7, C9	BP	blastocyst development	RRM2, NEK2
BP	cellular response to cadmium ion	MT1M, CYP1A2, MT1F	BP	positive regulation of G2/M transition of mitotic cell cycle	CCNB1, CDK1
BP	oxylipin biosynthetic process	CYP4A22, CYP4A11	BP	positive regulation of protein import into nucleus	CDK1, ECT2
BP	dibenzo-p-dioxin metabolic process	SRD5A2, CYP1A2	BP	regulation of cyclin-dependent protein serine/threonine kinase activity	CCNB1, CDKN3
BP	lauric acid metabolic process	CYP4A22, CYP4A11	BP	G2/M transition of mitotic cell cycle	CCNB1, CDK1
BP	monocarboxylic acid metabolic process	CYP1A2, GLYAT	CC	midbody	ASPM, ANLN, CDK1, NEK2, ECT2
BP	positive regulation of icosanoid secretion	CYP4A22, CYP4A11	CC	centrosome	ASPM, CCNB1, CDK1, NEK2, HMMR, ECT2
BP	killing of cells of another organism	C7, C9, HAMP	CC	cyclin B1-CDK1 complex	CCNB1, CDK1
BP	pressure natriuresis	CYP4A22, CYP4A11	CC	spindle pole	ASPM, CCNB1, NEK2
BP	steroid catabolic process	SRD5A2, CYP1A2	CC	cytosol	SULT1C2, ANLN, CCNB1, RRM2, AKR1B10, CDK1, NEK2, HMMR, ECT2, CDKN3
BP	recognition of apoptotic cell	FCN2, FCN3	CC	cytoplasm	TOP2A, ASPM, SULT1C2, CCNB1, CDK1, NEK2, HMMR, ECT2, CAP2, CDKN3
BP	lipid metabolic process	APOF, LCAT, THRSP, LPA	MF	protein serine kinase activity	PBK, CDK1, NEK2
BP	coumarin metabolic process	CYP2A7, CYP2A6	MF	protein serine/threonine kinase activity	PBK, CDK1, NEK2
BP	cell surface pattern recognition receptor signaling pathway	FCN2, FCN3	Category	KEGG pathways	Genes (upregulated)
BP	positive regulation of opsonization	FCN2, FCN3	KEGG pathways	p53 signaling pathway	CCNB1, RRM2, CDK1
BP	complement activation, lectin pathway	FCN2, FCN3
BP	cholesterol metabolic process	CYP1A2, APOF, LCAT
BP	cell chemotaxis	CXCL12, HGF, CXCL14
BP	icosanoid biosynthetic process	CYP4A22, CYP4A11
BP	cholesterol catabolic process	CYP39A1, AKR1D1
BP	complement activation, alternative pathway	C7, C9
BP	detoxification of copper ion	MT1M, MT1F
BP	kidney development	CYP26A1, CYP4A22, CYP4A11
BP	leukotriene metabolic process	CYP4A22, CYP4A11
CC	extracellular space	FCN2, FCN3, HGF, CYP4A22, IGF2, LCAT, CXCL14, DCN, GHR, CRHBP, INS-IGF2, C7, C9, APOF, ZG16, LPA, HAMP, HGFAC
CC	extracellular region	FCN2, FCN3, CLEC4M, HGF, HHIP, IGF2, LCAT, DCN, GHR, PLAC8, CRHBP, CXCL12, C7, C9, LPA, DNASE1L3, HAMP, HGFAC
CC	endoplasmic reticulum membrane	CYP39A1, CYP26A1, CYP2A7, CYP2A6, CYP2B6, SRD5A2, CYP1A2, CYP4A22, CYP4A11, MFSD2A
CC	collagen-containing extracellular matrix	SRPX, FCN2, FCN3, CXCL12, ZG16, DCN
CC	external side of plasma membrane	GHR, FCN2, FCN3, CXCL12, CLEC4M, LIFR
CC	intracellular membrane-bounded organelle	CYP39A1, CYP2A7, CYP2A6, CYP2B6, CYP1A2, CYP4A22, CYP4A11, ADRA1A
CC	membrane attack complex	C7, C9
CC	serine-type endopeptidase complex	FCN2, FCN3
MF	iron ion binding	CYP39A1, CYP26A1, CYP2A7, CYP2A6, CYP2B6, CYP1A2, CYP4A22, CYP4A11, BBOX1
MF	heme binding	CYP39A1, CYP26A1, CYP2A7, CYP2A6, CYP2B6, CYP1A2, CYP4A22, CYP4A11, IDO2
MF	monooxygenase activity	CYP26A1, CYP2A7, CYP2A6, CYP2B6, CYP1A2, CYP4A22, CYP4A11
MF	arachidonic acid epoxygenase activity	CYP2A7, CYP2A6, CYP2B6, CYP4A22, CYP4A11
MF	aromatase activity	CYP2A7, CYP2B6, CYP1A2, CYP4A22, CYP4A11
MF	oxidoreductase activity, acting on paired donors, with incorporation or reduction of molecular oxygen, reduced flavin or flavoprotein as one donor, and incorporation of one atom of oxygen	CYP2A7, CYP2A6, CYP2B6, CYP1A2
MF	signaling receptor binding	FCN2, FCN3, CXCL12, HGF, APOF, LPA
MF	oxidoreductase activity, acting on paired donors, with incorporation or reduction of molecular oxygen	CYP26A1, CYP2A7, CYP2A6
MF	estrogen 2-hydroxylase activity	CYP2B6, CYP1A2
MF	arachidonic acid monooxygenase activity	CYP4A22, CYP4A11
MF	leukotriene-B4 20-monooxygenase activity	CYP4A22, CYP4A11
MF	alkane 1-monooxygenase activity	CYP4A22, CYP4A11
MF	carbohydrate binding	FCN3, CLEC4M, ZG16, CLEC1B
MF	long-chain fatty acid omega-hydroxylase activity	CYP4A22, CYP4A11
MF	carbohydrate derivative binding	FCN2, FCN3
MF	hormone activity	INS-IGF2, IGF2, HAMP
MF	aldose reductase (NADPH) activity	ADH4, AKR1D1
Category	KEGG pathways	Genes (Downregulated)
KEGG pathway	Caffeine metabolism	CYP2A7, CYP2A6, NAT2, CYP1A2
KEGG pathway	Retinol metabolism	CYP26A1, CYP2A7, ADH4, CYP2A6, CYP2B6, CYP1A2
KEGG pathway	Drug metabolism - cytochrome P450	CYP2A7, ADH4, CYP2A6, CYP2B6, CYP1A2
KEGG pathway	Metabolism of xenobiotics by cytochrome P450	CYP2A7, ADH4, CYP2A6, CYP2B6, CYP1A2
KEGG pathway	Metabolic pathways	SRD5A2, GLS2, AKR1D1, BBOX1, GBA3, CYP2A7, CYP26A1, ADH4, CYP2A6, CYP2B6, NAT2, CYP1A2, ALDOB, IDO2, HAO2
KEGG pathway	Chemical carcinogenesis - DNA adducts	CYP2A7, CYP2A6, NAT2, CYP1A2
KEGG pathway	Steroid hormone biosynthesis	SRD5A2, CYP1A2, AKR1D1
KEGG pathway	Drug metabolism - other enzymes	CYP2A7, CYP2A6, NAT2
KEGG pathway	Proteoglycans in cancer	HGF, IGF2, ESR1, DCN
